# Supplementary material for: Activation of the rostral nucleus accumbens shell by optogenetics induces cataplexy-like behavior in orexin neuron-ablated mice
Source: Sci Rep. 2023 Feb 13;13:2546. doi: 10.1038/s41598-023-29488-x (PMC9925750; doi:10.1038/s41598-023-29488-x)
Supplement: Supplementary file 1 — Supplementary Information. [file 41598_2023_29488_MOESM1_ESM.xlsx]

## Sheet: Number of catap per h
Number of cataplexy-like behaviors / h (Fig.1b)
	YFP
	ID	Number of cataplexy-like behaviors	Time of observation (h)	Number of cataplexy-like behaviors per h
	YFP3	7	5.65	1.23894
	YFP7	8	10.2	0.784314
	YFP8	13	9.5	1.36842
	YFP13	3	8.25	0.363636
	YFP14	11	8.54	1.28806
	YFP15	3	9.5	0.315789
	YFP16	37	6.4	5.78125
	YFP17	10	8.34	1.19904
	YFP18	15	8.38	1.78998
	YFP19	9	7.71	1.16732
	YFP22	22	8.07	2.72615
	ChR2
	ID	Number of cataplexy-like behaviors	Time of observation (h)	Number of cataplexy-like behaviors per h
	A3	5	3.04	1.64474
	B1	2	3.2	0.625
	B4	5	2.02	2.47525
	AS1	8	3.19	2.50784
	AS3	2	4.03	0.496278
	AS4	14	2.81	4.98221
	Arch
	ID	Number of cataplexy-like behaviors	Time of observation (h)	Number of cataplexy-like behaviors per h
	C2	8	2.61	3.06513
	C3	3	3.27	0.917431
	C5	2	2.86	0.699301
	C8	1	3.7	0.27027
	CS3	7	3.1	2.25806

## Sheet: YvsCvsA bilateral stim % of cat
Probability of cataplexy (YFP(Blue) vs. ChR2 (Blue) vs. YFP (Green) vs. Arch (Green)) (Fig.1c)
YFP/Blue(ID)	Number of stimulations	Number of cataplexy-like behaviors	Probability of cataplexy-like behaviors (%)		ChR2(ID)	Number of stimulations	Number of cataplexy-like behaviors	Probability of cataplexy-like behaviors (%)		YFP/Green(ID)	Number of stimulations	Number of cataplexy-like behaviors	Probability of cataplexy-like behaviors (%)		Arch(ID)	Number of stimulations	Number of cataplexy-like behaviors	Probability of cataplexy-like behaviors (%)
YFP3/Blue	22	3	13.6364		A3/Blue	17	7	41.1765		YFP3/Green	27	5	18.5185		C2/Green	23	2	8.69565
YFP8/Blue	20	3	15		A4/Blue	27	11	40.7407		YFP7/Green	20	1	5		C3/Green	19	4	21.0526
YFP13/Blue	22	1	4.54545		B1/Blue	15	4	26.6667		YFP8/Green	20	1	5		C5/Green	16	3	18.75
YFP14/Blue	21	4	19.0476		B2/Blue	13	3	23.0769		YFP14/Green	18	3	16.6667		C7/Green	12	1	8.33333
YFP15/Blue	20	2	10		B4/Blue	18	2	11.1111		YFP15/Green	20	2	10		C8/Green	14	1	7.14286
YFP16/Blue	22	9	40.9091		AS1/Blue	21	10	47.619		YFP16/Green	23	2	8.69565		CS1/Green	20	6	30
YFP17/Blue	21	4	19.0476		AS3/Blue	18	10	55.5556		YFP17/Green	21	1	4.7619		CS3/Green	23	3	13.0435
YFP18/Blue	22	4	18.1818		AS4/Blue	21	7	33.3333		YFP18/Green	21	1	4.7619
YFP19/Blue	23	3	13.0435							YFP19/Green	25	5	20
YFP22/Blue	20	5	25							YFP22/Green	19	3	15.7895
				Table Analyzed	170s-Blue,140s-Green cut off probanility of cataplexy
				Data sets analyzed	A : YFP (B)	B : ChR2 (B)	C : YFP (G)	D : Arch (G)				Number of families	1												YFP (B)	ChR2 (B)	YFP (G)	Arch (G)
												Number of comparisons per family	6											Number of values	10	8	10	7
				ANOVA summary								Alpha	0.05
				F	9.331																			Minimum	4.545	11.11	4.762	7.143
				P value	0.0002							Tukey's multiple comparisons test	Mean Diff.	95.00% CI of diff.	Significant?	Summary	Adjusted P Value							25% Percentile	12.28	23.97	4.94	8.333
				P value summary	***																			Median	16.59	37.04	9.348	13.04
				Significant diff. among means (P < 0.05)?	Yes							ChR2 (B) vs. YFP (B)	17.07	4.226 to 29.91	Yes	**	0.0056	B-A						75% Percentile	20.54	46.01	17.13	21.05
				R square	0.4745							YFP (G) vs. YFP (B)	-6.922	-19.03 to 5.186	No	ns	0.4202	C-A						Maximum	40.91	55.56	20	30
												Arch (G) vs. YFP (B)	-2.553	-15.9 to 10.79	No	ns	0.9538	D-A
				Brown-Forsythe test								YFP (G) vs. ChR2 (B)	-23.99	-36.83 to -11.15	Yes	****	<0.0001	C-B						Mean	17.84	34.91	10.92	15.29
				F (DFn, DFd)	1.634 (3, 31)							Arch (G) vs. ChR2 (B)	-19.62	-33.63 to -5.609	Yes	**	0.0034	D-B						Std. Deviation	9.851	14.33	6.224	8.415
				P value	0.2017							Arch (G) vs. YFP (G)	4.369	-8.973 to 17.71	No	ns	0.8107	D-C						Std. Error of Mean	3.115	5.067	1.968	3.181
				P value summary	ns
				Are SDs significantly different (P < 0.05)?	No																			Lower 95% CI	10.79	22.93	6.467	7.506
												Test details	Mean 1	Mean 2	Mean Diff.	SE of diff.	n1	n2	q	DF				Upper 95% CI	24.89	46.89	15.37	23.07
				Bartlett's test
				Bartlett's statistic (corrected)	5.386							ChR2 (B) vs. YFP (B)	34.91	17.84	17.07	4.732	8	10	5.101	31
				P value	0.1456							YFP (G) vs. YFP (B)	10.92	17.84	-6.922	4.461	10	10	2.194	31
				P value summary	ns							Arch (G) vs. YFP (B)	15.29	17.84	-2.553	4.916	7	10	0.7344	31
				Are SDs significantly different (P < 0.05)?	No							YFP (G) vs. ChR2 (B)	10.92	34.91	-23.99	4.732	10	8	7.17	31
												Arch (G) vs. ChR2 (B)	15.29	34.91	-19.62	5.163	7	8	5.375	31
				ANOVA table	SS	DF	MS	F (DFn, DFd)	P value			Arch (G) vs. YFP (G)	15.29	10.92	4.369	4.916	7	10	1.257	31
				Treatment (between columns)	2786	3	928.5	F (3, 31) = 9.331	P=0.0002
				Residual (within columns)	3085	31	99.51
				Total	5870	34
				Data summary
				Number of treatments (columns)	4
				Number of values (total)	35
				Table Analyzed	170s-Blue,140s-Green cut off probanility of cataplexy
								Number of families	1							YFP (B)	ChR2 (B)	YFP (G)	Arch (G)
				Kruskal-Wallis test				Number of comparisons per family	6						Number of values	10	8	10	7
				P value	0.004			Alpha	0.05
				Exact or approximate P value?	Approximate										Minimum	4.545	11.11	4.762	7.143
				P value summary	**			Dunn's multiple comparisons test	Mean rank diff.	Significant?	Summary	Adjusted P Value			25% Percentile	12.28	23.97	4.94	8.333
				Do the medians vary signif. (P < 0.05)?	Yes										Median	16.59	37.04	9.348	13.04
				Number of groups	4			ChR2 (B) vs. YFP (B)	10.73	No	ns	0.1638	B-A		75% Percentile	20.54	46.01	17.13	21.05
				Kruskal-Wallis statistic	13.32			YFP (G) vs. YFP (B)	-6.65	No	ns	0.8796	C-A		Maximum	40.91	55.56	20	30
								Arch (G) vs. YFP (B)	-2.257	No	ns	>0.9999	D-A
				Data summary				YFP (G) vs. ChR2 (B)	-17.38	Yes	**	0.0021	C-B		Mean	17.84	34.91	10.92	15.29
				Number of treatments (columns)	4			Arch (G) vs. ChR2 (B)	-12.98	No	ns	0.086	D-B		Std. Deviation	9.851	14.33	6.224	8.415
				Number of values (total)	35			Arch (G) vs. YFP (G)	4.393	No	ns	>0.9999	D-C		Std. Error of Mean	3.115	5.067	1.968	3.181
															Lower 95% CI	10.79	22.93	6.467	7.506
								Test details	Mean rank 1	Mean rank 2	Mean rank diff.	n1	n2		Upper 95% CI	24.89	46.89	15.37	23.07
								ChR2 (B) vs. YFP (B)	28.63	17.9	10.73	8	10		Mean ranks	17.9	28.63	11.25	15.64
								YFP (G) vs. YFP (B)	11.25	17.9	-6.65	10	10
								Arch (G) vs. YFP (B)	15.64	17.9	-2.257	7	10
								YFP (G) vs. ChR2 (B)	11.25	28.63	-17.38	10	8
								Arch (G) vs. ChR2 (B)	15.64	28.63	-12.98	7	8
								Arch (G) vs. YFP (G)	15.64	11.25	4.393	7	10

## Sheet: bi vs uni probabirity of catap
Probability of cataplexy-like behavior % (ChR2(Bilateral) vs. ChR2 (Unilateral)) (Fig. 1d)
Probability of cataplexy-like behavior in bilateral stimulation					Probability of cataplexy-like behavior in unilateral stimulation
ChR2 bilateral(ID)	Number of stimulations	Number of cataplexy-like behaviors	Probability of cataplexy-like behavior %		ChR2 unilateral (ID)	Number of stimulations	Number of cataplexy-like behaviors	Probability of cataplexy-like behavior %
A3/Bilateral	17	7	41.1765		A3/Unilateral	13	3	23.0769
A4/Bilateral	27	11	40.7407		A4/Unilateral	28	21	75
B1/Bilateral	15	4	26.6667		B1/Unilateral	19	9	47.3684
B2/Bilateral	13	3	23.0769		B2/Unilateral	13	1	7.69231
B4/Bilateral	18	2	11.1111		B4/Unilateral	18	4	22.2222
AS1/Bilateral	21	10	47.619
AS3/Bilateral	18	10	55.5556
AS4/Bilateral	21	7	33.3333
Table Analyzed	Probability of cataplexy (cutoff 170s)							ChR2 (Bilateral)	ChR2 (Unilateral)
				Table Analyzed	Probability of cataplexy (cutoff 170s)		Number of values	8	5
Column B	ChR2 (Unilateral)
vs.	vs.			Column B	ChR2 (Unilateral)		Minimum	11.11	7.692
Column A	ChR2 (Bilateral)			vs.	vs.		25% Percentile	23.97	14.96
				Column A	ChR2 (Bilateral)		Median	37.04	23.08
Unpaired t test							75% Percentile	46.01	61.18
P value	0.9887			Unpaired t test with Welch's correction			Maximum	55.56	75
P value summary	ns			P value	0.9904
Significantly different (P < 0.05)?	No			P value summary	ns		Mean	34.91	35.07
One- or two-tailed P value?	Two-tailed			Significantly different (P < 0.05)?	No		Std. Deviation	14.33	26.48
t, df	t=0.01447 df=11			One- or two-tailed P value?	Two-tailed		Std. Error of Mean	5.067	11.84
				Welch-corrected t, df	t=0.01258 df=5.494
How big is the difference?							Lower 95% CI	22.93	2.197
Mean ± SEM of column A	34.91 ± 5.067, n=8			How big is the difference?			Upper 95% CI	46.89	67.95
Mean ± SEM of column B	35.07 ± 11.84, n=5			Mean ± SEM of column A	34.91 ± 5.067, n=8
Difference between means	0.162 ± 11.2			Mean ± SEM of column B	35.07 ± 11.84, n=5
95% confidence interval	-24.48 to 24.8			Difference between means	0.162 ± 12.88
R squared (eta squared)	1.903e-05			95% confidence interval	-32.07 to 32.39
				R squared (eta squared)	2.879e-05
F test to compare variances
F, DFn, Dfd	3.413, 4, 7			F test to compare variances
P value	0.1503			F, DFn, Dfd	3.413, 4, 7
P value summary	ns			P value	0.1503
Significantly different (P < 0.05)?	No			P value summary	ns
								Significantly different (P < 0.05)?	No

## Sheet: Latency
	Latency of cataplexy-like behavior (s) (Fig. 2b-d)
Group	ChR2(Blue)									Group	Arch(Green)								Group	YFP(Blue)													Group	YFP(Green)
ID	A3	A4	B1	B2	B4	AS1	AS3	AS4		ID	C2	C3	C5	C7	C8	CS1	CS3		ID	YFP3/Blue	YFP7/Blue	YFP8/Blue	YFP13/Blue	YFP14/Blue	YFP15/Blue	YFP16/Blue	YFP17/Blue	YFP18/Blue	YFP19/Blue	YFP20/Blue	YFP22/Blue		ID	YFP3/Green	YFP7/Green	YFP8/Green	YFP13/Green	YFP14/Green	YFP15/Green	YFP16/Green	YFP17/Green	YFP18/Green	YFP19/Green	YFP20/Green	YFP22/Green
Latency (s)	170	170	170	170	125	170	170	170		Latency (s)	140	140	140	140	140	140	140		Latency (s)	170	170	170	170	170	170	170	170	170	170	170	170		Latency (s)	140	140	140	140	140	140	140	140	140	140	140	140
	170	170	170	170	170	170	19	170			140	80	140	140	140	140	140			170	170	170	170	170	170	170	170	170	170	170	170			140	140	140	140	140	140	140	140	140	140	140	140
	170	152	103	170	170	170	81	170			140	140	28	140	140	140	140			170	170	164	170	170	170	64	170	170	170	170	170			140	140	140	140	140	140	140	140	140	140	140	140
	170	33	46	170	170	170	62	170			139	140	140	140	140	61	140			158	170	170	170	160	170	170	170	170	170	170	170			140	140	140	140	140	140	140	140	140	140	140	132
	27	170	170	170	170	170	67	149			140	140	140	19	140	140	140			170	170	170	170	53	170	170	62	148	170	170	170			140	140	140	140	140	140	107	140	140	140	140	140
	170	170	170	18	47	127	170	170			140	140	140	140	140	103	140			170	170	170	170	170	170	170	170	170	170	170	48			140	140	140	140	140	140	140	140	140	140	140	43
	91	98	170	170	170	66	73	170			140	15	140	140	140	131	60			170	170	123	170	170	170	25	170	49	170	170	168			140	140	140	140	140	140	140	140	140	95	140	140
	170	170	170	170	170	170	170	170			140	140	140	140	140	140	140			170	170	170	170	116	170	170	125	170	170	170	101			140	140	140	140	35	140	140	140	140	140	140	140
	131	124	158	170	170	37	170	28			140	140	140	140	140	140	140			170	170	170	170	170	170	170	170	170	170	170	112			140	140	140	140	140	140	140	140	140	140	140	140
	165	170	170	98	170	170	90	91			140	140	105	140	140	140	140			170	170	159	170	170	170	50	99	170	170	170	170			140	140	140	140	140	140	140	140	140	96	140	140
	170	170	170	170	170	170	124	170			140	140	140	140	140	140	140			83	170	170	170	170	170	170	170	170	170	170	170			140	140	140	140	140	140	140	67	140	140	140	140
	170	170	170	170	170	68	90	170			140	140	140	140	20	140	140			170	170	170	170	170	170	61	170	105	30	170	170			140	140	140	140	24	140	140	140	140	37	140	129
	162	154	170	46	170	99	170	60			140	140	140		140	140	140			170	170	170	170	170	148	37	170	170	170	170	170			140	100	140	140	140	140	140	140	140	140	140	140
	170	132	89		170	170	170	116			140	140	140		140	140	140			170	170	170	170	82	170	170	170	170	170	170	170			140	140	140	140	140	140	140	140	81	61	140	140
	64	170	170		170	132	148	170			140	140	41			32	140			170	170	170	12	170	170	170	170	170	170	170	170			140	140	140	140	7	140	140	140	140	140	140	140
	117	157			170	1	62	170			140	45	140			140	140			170	170	170	170	170	170	143	170	170	65	170	67			140	140	140	140	140	140	140	140	140	140	140	140
	170	170			170	170	170	111			140	60				140	88			170	170	170	170	170	170	0	170	153	170	170	170			140	140	130	140	140	63	43	140	140	140	140	140
		170			170	35	170	170			140	140				124	34			170	170	170	170	170	170	73	170	170	170	170	170			60	140	140	140	140	26	140	140	140	140	140	140
		170				170		170			109	140				82	140			94	170	170	170	170	170	170	170	170	170	170	170			60	140	140	140		140	140	140	140	140	140	140
		138				170		126			140					140	140			170	170	170	170	170	54	31	170	170	22	170	170			42	140	140			140	140	140	140	140	140
		170				170		170			140						140			170			170	170		170	71	170	170	170				140						140	140	140	140	140
		6									140						140			170			170			170		170	170	170				10						140			105	140
		124									140						140												170					22						140			140
		170																																140									140
		170																																140									140
		170																																140
		166																																140
ID on figure	Ch1	Ch2	Ch3	Ch4	Ch5	Ch6	Ch7	Ch8											ID on figure	YFP1	YFP2	YFP3	YFP4	YFP5	YFP6	YFP7	YFP8	YFP9	YFP10	YFP11	YFP12
ChR2(Blue) ID	Number of stimulations	25% Percentile of latency of cataplexy-like behavior	Median of latency of cataplexy-like behavior	75% Percentile of latency of cataplexy-like behavior	ID on figure						Arch(Green) ID	Numeber of stimulations	25% Percentile of latency of cataplexy-like behavior	Median of latency of cataplexy-like behavior	75% Percentile of latency of cataplexy-like behavior				YFP/Blue ID	Number of stimulations	25% Percentile of latency of cataplexy-like behavior	Median of latency of cataplexy-like behavior	75% Percentile of latency of cataplexy-like behavior	ID on figure									YFP/Green ID	Number of stimulations	25% Percentile of latency of caplexy-like behavior	Median of latency cataplexy-like behavior	75% Percentile of latency cataplexy-like behavior
A3	17	124	170	170	Ch1						C2	23	140	140	140				YFP3/Blue	22	170	170	170	YFP1									YFP3/Green	27	140	140	140
A4	27	138	170	170	Ch2						C3	19	140	140	140				YFP7/Blue	20	170	170	170	YFP2									YFP7/Green	20	140	140	140
B1	15	158	170	170	Ch3						C5	16	140	140	140				YFP8/Blue	20	170	170	170	YFP3									YFP8/Green	20	140	140	140
B2	13	134	170	170	Ch4						C7	12	140	140	140				YFP13/Blue	22	170	170	170	YFP4									YFP13/Green	19	140	140	140
B4	18	170	170	170	Ch5						C8	14	140	140	140				YFP14/Blue	21	170	170	170	YFP5									YFP14/Green	18	140	140	140
AS1	21	83.5	170	170	Ch6						CS1	20	125.8	140	140				YFP15/Blue	20	170	170	170	YFP6									YFP15/Green	20	140	140	140
AS3	18	71.5	136	170	Ch7						CS3	23	140	140	140				YFP16/Blue	22	58.25	170	170	YFP7									YFP16/Green	23	140	140	140
AS4	21	121	170	170	Ch8														YFP17/Blue	21	170	170	170	YFP8									YFP17/Green	21	140	140	140
																			YFP18/Blue	22	170	170	170	YFP9									YFP18/Green	21	140	140	140
																			YFP19/Blue	23	170	170	170	YFP10									YFP19/Green	25	140	140	140
																			YFP20/Blue	22	170	170	170	YFP11									YFP20/Green	22	140	140	140
																			YFP22/Blue	20	168.5	170	170	YFP12									YFP22/Green	19	140	140	140
	Ch1	Ch2	Ch3	Ch4	Ch5	Ch6	Ch7	Ch8
Number of values	17	27	15	13	18	21	18	21
Minimum	27	6	46	18	47	1	19	28
25% Percentile	124	138	158	134	170	83.5	71.5	121												YFP1	YFP2	YFP3	YFP4	YFP5	YFP6	YFP7	YFP8	YFP9	YFP10	YFP11	YFP12
Median	170	170	170	170	170	170	136	170											Number of values	22	20	20	22	21	20	22	21	22	23	22	20
75% Percentile	170	170	170	170	170	170	170	170
Maximum	170	170	170	170	170	170	170	170											Minimum	83	170	123	12	53	54	0	62	49	22	170	48
																			25% Percentile	170	170	170	170	170	170	58.25	170	170	170	170	168.5
Mean	144.5	148.3	151.1	143.2	160.7	132.1	120.9	145.8											Median	170	170	170	170	170	170	170	170	170	170	170	170
Std. Deviation	44.24	41.88	38.91	53.5	30.28	56.54	52.05	41.8											75% Percentile	170	170	170	170	170	170	170	170	170	170	170	170
Std. Error of Mean	10.73	8.059	10.05	14.84	7.137	12.34	12.27	9.121											Maximum	170	170	170	170	170	170	170	170	170	170	170	170
Lower 95% CI of mean	121.8	131.7	129.5	110.9	145.6	106.4	95.01	126.7											Mean	162	170	166.8	162.8	157.2	163.1	122.5	154.6	159.8	152.9	170	152.3
Upper 95% CI of mean	167.3	164.9	172.6	175.6	175.7	157.9	146.8	164.8											Std. Deviation	24	0	10.67	33.69	32.41	26.15	63.57	34.32	28.73	45.63	0	37.94
																			Std. Error of Mean	5.117	0	2.385	7.182	7.072	5.846	13.55	7.49	6.126	9.515	0	8.485
Coefficient of variation	30.61%	28.24%	25.76%	37.35%	18.85%	42.79%	43.05%	28.68%
																			Lower 95% CI of mean	151.4	170	161.8	147.9	142.4	150.9	94.27	139	147	133.2	170	134.5
Skewness	-1.753	-2.492	-2.008	-1.79	-3.578	-1.198	-0.4165	-1.744											Upper 95% CI of mean	172.7	170	171.8	177.8	171.9	175.3	150.6	170.2	172.5	172.6	170	170.1
Kurtosis	2.195	6.036	3.11	1.873	13.21	-0.0004738	-1.363	2.303
																			Coefficient of variation	14.81%	0.00%	6.39%	20.69%	20.62%	16.03%	51.91%	22.20%	17.98%	29.84%	0.00%	24.91%
Sum	2457	4004	2266	1862	2892	2775	2176	3061
																			Skewness	-3.029		-4.048	-4.69	-2.582	-4.241	-0.75	-2.071	-3.326	-2.452		-2
D'Agostino & Pearson normality test																			Kurtosis	8.09		17.04	22	5.871	18.38	-1.29	3.001	11.38	4.58		2.816
K2	11.43	28.58	13.89	9.526	39.22	5.309	4.5	13.09
P value	0.0033	<0.0001	0.001	0.0085	<0.0001	0.0703	0.1054	0.0014											Sum	3565	3400	3336	3582	3301	3262	2694	3247	3515	3517	3740	3046
Passed normality test (alpha=0.05)?	No	No	No	No	No	Yes	Yes	No
P value summary	**	****	***	**	****	ns	ns	**											D'Agostino & Pearson normality test
																			K2	32.75		46.88	55.87	25.7	49.1	6.757	16.99	38.55	23.8		15.65
Shapiro-Wilk normality test																			P value	<0.0001		<0.0001	<0.0001	<0.0001	<0.0001	0.0341	0.0002	<0.0001	<0.0001		0.0004
W	0.6577	0.5932	0.5667	0.5709	0.3585	0.7098	0.8211	0.6587											Passed normality test (alpha=0.05)?	No		No	No	No	No	No	No	No	No		No
P value	<0.0001	<0.0001	<0.0001	<0.0001	<0.0001	<0.0001	0.0031	<0.0001											P value summary	****		****	****	****	****	*	***	****	****		***
Passed normality test (alpha=0.05)?	No	No	No	No	No	No	No	No
P value summary	****	****	****	****	****	****	**	****											Shapiro-Wilk normality test
																			W	0.3732		0.3454	0.2215	0.463	0.2959	0.7186	0.5102	0.4216	0.4161		0.5348
KS normality test																			P value	<0.0001		<0.0001	<0.0001	<0.0001	<0.0001	<0.0001	<0.0001	<0.0001	<0.0001		<0.0001
KS distance	0.3594	0.3021	0.4201	0.4608	0.5099	0.3675	0.2717	0.3857											Passed normality test (alpha=0.05)?	No		No	No	No	No	No	No	No	No		No
P value	<0.0001	<0.0001	<0.0001	<0.0001	<0.0001	<0.0001	0.0011	<0.0001											P value summary	****		****	****	****	****	****	****	****	****		****
Passed normality test (alpha=0.05)?	No	No	No	No	No	No	No	No
P value summary	****	****	****	****	****	****	**	****											KS normality test
																			KS distance	0.4935	1	0.4679	0.539	0.4632	0.5041	0.3637	0.4825	0.4572	0.5155	1	0.4605
Wilcoxon Signed Rank Test																			P value	<0.0001	<0.0001	<0.0001	<0.0001	<0.0001	<0.0001	<0.0001	<0.0001	<0.0001	<0.0001	<0.0001	<0.0001
Theoretical median	0	0	0	0	0	0	0	0											Passed normality test (alpha=0.05)?	No	No	No	No	No	No	No	No	No	No	No	No
Actual median	170	170	170	170	170	170	136	170											P value summary	****	****	****	****	****	****	****	****	****	****	****	****
Discrepancy	170	170	170	170	170	170	136	170
Sum of signed ranks (W)	153	378	120	91	171	231	171	231											Wilcoxon Signed Rank Test
Sum of positive ranks	153	378	120	91	171	231	171	231											Theoretical median	0	0	0	0	0	0	0	0	0	0	0	0
Sum of negative ranks	0	0	0	0	0	0	0	0											Actual median	170	170	170	170	170	170	170	170	170	170	170	170
P value (two tailed)	<0.0001	<0.0001	<0.0001	0.0002	<0.0001	<0.0001	<0.0001	<0.0001											Discrepancy	170	170	170	170	170	170	170	170	170	170	170	170
Exact or estimate?	Exact	Exact	Exact	Exact	Exact	Exact	Exact	Exact											Sum of signed ranks (W)	253	210	210	253	231	210	231	231	253	276	253	210
Significant (alpha=0.05)?	Yes	Yes	Yes	Yes	Yes	Yes	Yes	Yes											Sum of positive ranks	253	210	210	253	231	210	231	231	253	276	253	210
																			Sum of negative ranks	0	0	0	0	0	0	0	0	0	0	0	0
																			P value (two tailed)	<0.0001	<0.0001	<0.0001	<0.0001	<0.0001	<0.0001	<0.0001	<0.0001	<0.0001	<0.0001	<0.0001	<0.0001
																			Exact or estimate?	Exact	Exact	Exact	Exact	Exact	Exact	Exact	Exact	Exact	Exact	Exact	Exact
																			Significant (alpha=0.05)?	Yes	Yes	Yes	Yes	Yes	Yes	Yes	Yes	Yes	Yes	Yes	Yes
	Table Analyzed	25% quartile latency of cataplexy YFP(Blue) vs ChR2(Blue)			Table Analyzed	25% quartile latency of cataplexy YFP(Blue) vs ChR2(Blue)					YFP (B)	ChR2 (B)
										Number of values	12	8
	Column B	ChR2 (B)			Column B	ChR2 (B)
	vs.	vs.			vs.	vs.				Minimum	58.25	71.5
	Column A	YFP (B)			Column A	YFP (B)				25% Percentile	170	92.88
										Median	170	129
	Unpaired t test				Mann Whitney test					75% Percentile	170	153
	P value	0.0289			P value	0.0031				Maximum	170	170
	P value summary	*			Exact or approximate P value?	Exact
	Significantly different (P < 0.05)?	Yes			P value summary	**				Mean	160.6	125
	One- or two-tailed P value?	Two-tailed			Significantly different (P < 0.05)?	Yes				Std. Deviation	32.22	33.73
	t, df	t=2.374 df=18			One- or two-tailed P value?	Two-tailed				Std. Error of Mean	9.302	11.93
					Sum of ranks in column A,B	160 , 50
	How big is the difference?				Mann-Whitney U	14				Lower 95% CI	140.1	96.8
	Mean ± SEM of column A	160.6 ± 9.302, n=12								Upper 95% CI	181	153.2
	Mean ± SEM of column B	125 ± 11.93, n=8			Difference between medians
	Difference between means	-35.56 ± 14.98			Median of column A	170, n=12				Mean ranks	13.33	6.25
	95% confidence interval	-67.03 to -4.092			Median of column B	129, n=8
	R squared (eta squared)	0.2385			Difference: Actual	-41
					Difference: Hodges-Lehmann	-36
	F test to compare variances				95.27% CI of difference	-49 to -12
	F, DFn, Dfd	1.096, 7, 11			Exact or approximate CI?	Exact
	P value	0.8556
	P value summary	ns
	Significantly different (P < 0.05)?	No

## Sheet: Spontan Duration without photo
Supontaneous duration of cataplexy-like behabior (s) (Fig. 3a)
	YFP/Blue+Green (No stim duration)
ID	YFP3	YFP7	YFP8	YFP13	YFP14	YFP15	YFP16	YFP17	YFP18	YFP19	YFP22
Duration	218	100	124	59	19	20	148	197	16	14	107
	20	17	82	13	184	119	46	65	14	29	33
	141	26	121	76	80	53	14	31	50	172	74
	162	15	58		80		46	67	161	25	22
	46	153	26		25		16	39	17	14	36
	43	134	130		25		11	53	13	30	91
	25	13	24		52		23	178	13	37	40
		21	21		39		109	33	24	75	44
			127		12		24	11	26	13	54
			13		45		42	108	19		62
			105				38		17		30
			40				12		108		82
			135				12		159		81
							160		23		23
							21		209		42
							41				33
							71				81
							12				38
							10				39
							19				80
							26				81
							19
							15
							29
							19
							12
							21
							19
							25
							32
							42
							62
							132
							17
							108
							16
							23
YFP Median	46	23.5	82	59	42	53	23	59	23	29	44
	ChR2 (No stim duration)
ID	A3	B1	B4	AS1	AS3	AS4
Duration	50	43	138	159	143	36
	113	172	93	139	14	24
	14		108	73		15
	29		55	28		14
	21		12	25		14
				35		108
				17		19
				58		15
						116
						11
						12
						36
						11
						12
ChR2 Median	29	107.5	93	46.5	78.5	15
	Arch (No stim duration)
ID	C2	C3	C5	C8	CS3
Duration	178	61	31	60	22
	145	43	111		106
	23	121			24
	98				59
	59				96
	56				10
	115				43
	18
Arch Median	78.5	61	71	60	43
	YFP Median	ChR2 Median	Arch Median
	46	29	78.5
	23.5	107.5	61
	82	93	71
	59	46.5	60
	42	78.5	62.5
	53	15	43
	23
	59
	23
	29
	44

## Sheet: Duration of cataplexy
Duration of cataplexy-like behavior with photo-illumination (s) Fig .3b
Group	ChR2(Blue)									Group	Arch(Green)								Group	YFP(Blue)													Group	YFP(Green)
ID	A3	A4	B1	B2	B4	AS1	AS3	AS4		ID	C2	C3	C5	C7	C8	CS1	CS3		ID	YFP3/Blue	YFP7/Blue	YFP8/Blue	YFP13/Blue	YFP14/Blue	YFP15/Blue	YFP16/Blue	YFP17/Blue	YFP18/Blue	YFP19/Blue	YFP20/Blue	YFP22/Blue		ID	YFP3/Green	YFP7/Green	YFP8/Green	YFP13/Green	YFP14/Green	YFP15/Green	YFP16/Green	YFP17/Green	YFP18/Green	YFP19/Green	YFP20/Green	YFP22/Green
Duration(s)	145	32	186	52	32	18	49	104		Duration(s)	46	24	29	119	51	30	198		Duration(s)	109		208	124	55	17	22	67	13	19		66		Duration(s)	110	40	142		159	161	98	14	92	28		154
	38	16	122	29	27	17	199	144			26	125	29			103	65			112		182		111	106	18	211	163	21		42			191				52	62	12			21		166
	52	22	91	57	18	11	226	19				68	133			36	97			70		68		130		15	11	128	26		47			167				61					132		77
	25	15	108		17	31	226	13				32				93								204		105	20	22			46			80									30
	11	21			11	12	83	12								91										10	45				141			34									209
	11	29			31	44	25	19								138										13					15
	34	32			12	16	232	10																		10
		53			44	42	30																			10
		15			16	40	47																			14
		37			42	23	147																			15
		10			40	20																				24
		19			23	91																				30
					20																					88
					91																					26
																										31
ChR2(Blue) ID	25% Percentile of duration of cataplexy-like behavior	Median of duration of cataplexy-like behavior	75% Percentile of duration of cataplexy-like behavior							Arch(Green) ID	25% Percentile of duration of cataplexy-like behavior	Median of duration of cataplexy-like behavior	75% Percentile of duration of cataplexy-like behavior						YFP(Blue) ID	25% Percentile of duration of cataplexy-like behavior	Median of duration of cataplexy-like behavior	75% Percentile of duration of cataplexy-like behavior											YFP(Green) ID	25% Percentile of duration of cataplexy-like behavior	Median of duration of cataplexy-like behavior	75% Percentile of duration of cataplexy-like behavior
A3	11	34	52							C2	26	36	46						YFP3/Blue	70	109	112											YFP3/Green	57	110	179
A4	15.25	21.5	32							C3	26	50	110.8						YFP7/Blue	None	None	None											YFP7/Green	40	40	40
B1	95.25	115	170							C5	29	29	133						YFP8/Blue	68	182	208											YFP8/Green	142	142	142
B2	29	52	57							C7	119	119	119						YFP13/Blue	124	124	124											YFP13/Green	None	None	None
B4	16.75	25	40.5							C8	51	51	51						YFP14/Blue	69	120.5	185.5											YFP14/Green	52	61	159
AS1	16.25	21.5	41.5							CS1	34.5	92	111.8						YFP15/Blue	17	61.5	106											YFP15/Green	62	111.5	161
AS3	42.75	115	226							CS3	65	97	198						YFP16/Blue	13	18	30											YFP16/Green	12	55	98
AS4	12	19	104																YFP17/Blue	15.5	45	139											YFP17/Green	14	14	14
																			YFP18/Blue	15.25	75	154.3											YFP18/Green	92	92	92
																			YFP19/Blue	19	21	26											YFP19/Green	24.5	30	170.5
																			YFP20/Blue	None	None	None											YFP20/Green	None	None	None
																			YFP22/Blue	35.25	46.5	84.75											YFP22/Green	77	154	166
																					YFP (B)	ChR2 (B)	YFP (G)	Arch (G)
	Table Analyzed	Duration of cataplexy during stimulation time in 170s-blue and 140s-green							Number of families	1										Number of values	10	8	10	7
	Data sets analyzed	A : YFP (B)	B : ChR2 (B)	C : YFP (G)	D : Arch (G)				Number of comparisons per family	6
									Alpha	0.05										Minimum	18	19	14	29
	ANOVA summary																			25% Percentile	39	21.5	37.5	36
	F	0.8497							Tukey's multiple comparisons test	Mean Diff.	95.00% CI of diff.	Significant?	Summary	Adjusted P Value						Median	68.25	29.5	76.5	51
	P value	0.4774																		75% Percentile	121.4	99.25	119.1	97
	P value summary	ns							ChR2 (B) vs. YFP (B)	-29.88	-88.71 to 28.96	No	ns	0.5221	B-A					Maximum	182	115	154	119
	Significant diff. among means (P < 0.05)?	No							YFP (G) vs. YFP (B)	0.7	-54.77 to 56.17	No	ns	>0.9999	C-A
	R square	0.07598							Arch (G) vs. YFP (B)	-12.54	-73.66 to 48.59	No	ns	0.944	D-A					Mean	80.25	50.38	80.95	67.71
									YFP (G) vs. ChR2 (B)	30.58	-28.26 to 89.41	No	ns	0.5026	C-B					Std. Deviation	52.56	41.26	48.06	34.58
	Brown-Forsythe test								Arch (G) vs. ChR2 (B)	17.34	-46.85 to 81.53	No	ns	0.883	D-B					Std. Error of Mean	16.62	14.59	15.2	13.07
	F (DFn, DFd)	0.6107 (3, 31)							Arch (G) vs. YFP (G)	-13.24	-74.36 to 47.89	No	ns	0.935	D-C
	P value	0.6131																		Lower 95% CI	42.65	15.88	46.57	35.73
	P value summary	ns																		Upper 95% CI	117.8	84.87	115.3	99.7
	Are SDs significantly different (P < 0.05)?	No							Test details	Mean 1	Mean 2	Mean Diff.	SE of diff.	n1	n2	q	DF
	Bartlett's test								ChR2 (B) vs. YFP (B)	50.38	80.25	-29.88	21.68	8	10	1.949	31
	Bartlett's statistic (corrected)	1.281							YFP (G) vs. YFP (B)	80.95	80.25	0.7	20.44	10	10	0.04844	31
	P value	0.7337							Arch (G) vs. YFP (B)	67.71	80.25	-12.54	22.52	7	10	0.7872	31
	P value summary	ns							YFP (G) vs. ChR2 (B)	80.95	50.38	30.58	21.68	10	8	1.995	31
	Are SDs significantly different (P < 0.05)?	No							Arch (G) vs. ChR2 (B)	67.71	50.38	17.34	23.65	7	8	1.037	31
									Arch (G) vs. YFP (G)	67.71	80.95	-13.24	22.52	7	10	0.8311	31
	ANOVA table	SS	DF	MS	F (DFn, DFd)	P value
	Treatment (between columns)	5324	3	1775	F (3, 31) = 0.8497	P=0.4774
	Residual (within columns)	64744	31	2089
	Total	70068	34
	Data summary
	Number of treatments (columns)	4
	Number of values (total)	35
	Table Analyzed	Duration of cataplexy during stimulation time in 170s-blue and 140s-green
									Number of families	1								YFP (B)	ChR2 (B)	YFP (G)	Arch (G)
	Kruskal-Wallis test								Number of comparisons per family	6							Number of values	10	8	10	7
	P value	0.4703							Alpha	0.05
	Exact or approximate P value?	Approximate															Minimum	18	19	14	29
	P value summary	ns							Dunn's multiple comparisons test	Mean rank diff.	Significant?	Summary	Adjusted P Value				25% Percentile	39	21.5	37.5	36
	Do the medians vary signif. (P < 0.05)?	No															Median	68.25	29.5	76.5	51
	Number of groups	4							ChR2 (B) vs. YFP (B)	-6.575	No	ns	>0.9999	B-A			75% Percentile	121.4	99.25	119.1	97
	Kruskal-Wallis statistic	2.528							YFP (G) vs. YFP (B)	0.45	No	ns	>0.9999	C-A			Maximum	182	115	154	119
									Arch (G) vs. YFP (B)	-1.629	No	ns	>0.9999	D-A
	Data summary								YFP (G) vs. ChR2 (B)	7.025	No	ns	0.8897	C-B			Mean	80.25	50.38	80.95	67.71
	Number of treatments (columns)	4							Arch (G) vs. ChR2 (B)	4.946	No	ns	>0.9999	D-B			Std. Deviation	52.56	41.26	48.06	34.58
	Number of values (total)	35							Arch (G) vs. YFP (G)	-2.079	No	ns	>0.9999	D-C			Std. Error of Mean	16.62	14.59	15.2	13.07
																	Lower 95% CI	42.65	15.88	46.57	35.73
									Test details	Mean rank 1	Mean rank 2	Mean rank diff.	n1	n2			Upper 95% CI	117.8	84.87	115.3	99.7
									ChR2 (B) vs. YFP (B)	13.13	19.7	-6.575	8	10			Mean ranks	19.7	13.13	20.15	18.07
									YFP (G) vs. YFP (B)	20.15	19.7	0.45	10	10
									Arch (G) vs. YFP (B)	18.07	19.7	-1.629	7	10
									YFP (G) vs. ChR2 (B)	20.15	13.13	7.025	10	8
									Arch (G) vs. ChR2 (B)	18.07	13.13	4.946	7	8
									Arch (G) vs. YFP (G)	18.07	20.15	-2.079	7	10

## Sheet: Duration of spontaneous cataple
Effect of artifical activation and inactivation duration of spontaneous cataplexy-like behavior with photo-illumination (Fig.4b)
	Duration of spontaneous cataplexy-like behavior
		YFP (Blue) group sample ID												YFP/Blue median duration of spontaneous cataplexy-like behavior	124	41	30	82.5	80	68	39	49	24	89	56
		YFP3(Blue)	YFP7(Blue)	YFP8(Blue)	YFP13(Blue)	YFP14(Blue)	YFP15(Blue)	YFP16(Blue)	YFP17(Blue)	YFP18(Blue)	YFP19(Blue)	YFP22(Blue)		ChR2 median duration of spontaneous cataplexy-like behavior	45.5	32	95	51	96.5	22.5	200	71.5
	Duration of cataplexy-like behavior with photo-illumination (s)	30	41	19	81	106	150	61	49	22	235	85		YFP/Green median duration of spontaneous cataplexy-like behavior	103	34	102	153	77	91	40	39	202	80.5	51.5
		218		30	177	43	28	41	44	24	89	121		Arch median duration of spontaneous cataplexy-like behavior	25	71.5	18	55.5	85	67.5	87
				101	84	98	108	157	52	36	16	11
					21	58	18	27	92	60		56
						80		14	29	14		32		YFP/Blue median duration of spontaneous cataplexy-like behavior	ChR2 median duration of spontaneous cataplexy-like behavior	YFP/Green median duration of spontaneous cataplexy-like behavior	Arch median duration of spontaneous cataplexy-like behavior
								19	118	23		24		124	45.5	103	25
								21	33	45		176		41	32	34	71.5
								46		24				30	95	102	18
								47						82.5	51	153	55.5
								37						80	96.5	77	85
	YFP/Blue median duration of spontaneous cataplexy-like behavior	124	41	30	82.5	80	68	39	49	24	89	56		68	22.5	91	67.5
														39	200	40	87
														49	71.5	39
														24		202
	Duration of spontaneous cataplexy-like behavior													89		80.5
		ChR2(Blue) group sample ID												56		51.5
		A3	A4	B1	B2	B4	AS1	AS3	AS4
	Duration of cataplexy-like behavior with photo-illumination (s)	13	65	95	51	130	21	200	145
		25	121	188		164	22		77
		66	45	109		25	23		72
		134	15	16		63	40		166
		16	10	29					71
		90	116						26
			56						48
			112						16
			17
			13
			72
			16
			66
			29
			21
			27
			32
	ChR2 median duration of spontaneous cataplexy-like behavior	45.5	32	95	51	96.5	22.5	200	71.5
	Duration of spontaneous cataplexy-like behavior
		YFP (Green) group sample ID
		YFP3(Green)	YFP7(Green)	YFP8(Green)	YFP13(Green)	YFP14(Green)	YFP15(Green)	YFP16(Green)	YFP17(Green)	YFP18(Green)	YFP19(Green)	YFP22(Green)
	Duration of cataplexy-like behavior with photo-illumination (s)	103	121	102	153	69	91	28	14	202	12	172
			32	30		78		223	64		122	52
			34	110		76		40			145	86
			40	22		189		84			39	26
			21	127				26				31
				145								51
				71								66
												23
	YFP/Green median duration of spontaneous cataplexy-like behavior	103	34	102	153	77	91	40	39	202	80.5	51.5
	Duration of spontaneous cataplexy-like behavior
		Arch(Green) group sample ID
		C2	C3	C5	C7	C8	CS1	CS3
	Duration of cataplexy-like behavior with photo-illumination (s)	20	71	54	70	141	15	27
		142	72	16	41	29	91	147
		19		10		159	164
		25		20		26	77
		32		14			58
		27		125			213
		20					36
		215					49
		16
	Arch median duration of spontaneous cataplexy-like behavior	25	71.5	18	55.5	85	67.5	87

## Sheet: IHC
Number of immunostained cells in the rostral nucleus accumbens shell (Fig.5e)
	ChR2 (No stim)
	Left brain			Right brain			Total of left and right brain			Percentage of DP%（Total of left and right）
ID	LPERK	L GFP	LDP	R PERK	R GFP	R DP	PERK	GFP	DP	DP/GFP
ChR11-3well-1-10	64	49	2	18	24	0	88	67	2	2.98507
ChR12-2well-06	39	44	0	30	57	2	69	101	2	1.9802
ChR13-2well-06	189	8	1	162	22	0	351	30	1	3.33333
ChR14-2well-07	58	60	1	57	63	1	115	123	2	1.62602
ChR15-2well-06	139	39	2	193	45	0	332	84	2	2.38095
ChR7-2well-06	184	86	5	186	53	4	370	139	9	6.47482
ChR2(Blue stim)
	Left brain			Right brain			Total of left and right brain			Percentage of DP%（Total of left and right）
ID	LPERK	L GFP	LDP	R PERK	R GFP	R DP	PERK	GFP	DP	DP/GFP
ChR3-6	162	81	34	136	71	36	298	152	70	46.0526
ChR5-8	59	88	30	56	50	19	115	138	49	35.5072
ChR6-7	36	45	6	51	112	20	87	157	26	16.5605
ChR9-6	224	131	51	204	172	47	428	303	98	32.3432
AS1	25	17	2	46	8	2	71	25	4	16
AS3	44	19	9	60	26	11	104	45	20	44.4444
AS4	159	9	3	276	4	3	435	13	6	46.1538
	YFP (No stim)
	Left brain			Right brain			Total of left and right brain			Percentage of DP%（Total of left and right）
ID	LPERK	L GFP	LDP	R PERK	R GFP	R DP	PERK	GFP	DP	DP/GFP
YFP29-2well-10 (No stim)	21	243	0	46	346	14	67	589	14	2.37691
YFP30-2well-09 (No stim)	164	306	14	55	239	10	219	545	24	4.40367
YFP32-2well-06 (No stim)	155	307	32	166	301	37	321	608	69	11.3487
YFP33-2well-08 (No stim)	191	226	14	223	368	24	414	594	38	6.39731
YFP34-2well-06 (No stim)	197	567	16	129	592	22	326	1159	38	3.27869
YFP (Bule stim)
	Left brain			Right brain			Total of left and right brain			Percentage of DP%（Total of left and right）
ID	LPERK	L GFP	LDP	R PERK	R GFP	R DP	PERK	GFP	DP	DP/GFP
YFP3-2well-06 (Blue)	163	464	9	89	456	11	252	920	20	2.17391
YFP8-2well-07 (Blue)	66	343	6	30	42	1	96	385	7	1.81818
YFP14-2well-07	246	466	31	226	475	59	472	941	90	9.56429
YFP16-2well-06 (Blue)	47	352	6	112	319	10	159	671	16	2.3845
YFP18-2well-07 (Blue)	80	195	16	172	244	10	252	439	26	5.92255
YFP20-2well-08 (Blue)	116	244	18	204	279	19	320	523	37	7.07457
	YFP (Green stim)
	Left brain			Right brain			Total of left and right brain			Percentage of DP%（Total of left and right）
ID	LPERK	L GFP	LDP	R PERK	R GFP	R DP	PERK	GFP	DP	DP/GFP
YFP7-3well-05 (Green)	56	368	6	75	237	11	131	605	17	2.80992
YFP13-2well-07 (Green)	81	402	12	102	365	15	183	767	27	3.52021
YFP15-2well-06 (Green)	174	331	53	211	488	88	385	819	141	17.2161
YFP17-2well-09 (Green)	42	267	3	16	136	4	58	403	7	1.73697
YFP19-2well-06 (Green)	57	128	3	43	176	2	100	304	5	1.64474
YFP22-2well-07 (Green)	262	387	55	221	447	45	483	834	100	11.9904
Arch (No stim)
	Left brain			Right brain			Total of left and right brain			Percentage of DP%（Total of left and right）
ID	LPERK	LGFP	LDP	RPERK	RGFP	RDP	PERK	GFP	DP	DP/GFP
C2	34	103	0	No good specimen			34	103	0	0
C3	51	49	0				51	49	0	0
C5				18	15	0	18	15	0	0
C7				8	185	2	8	185	2	1.08108
C8	65	221	3				65	221	3	1.35747
CS1				21	10	0	21	10	0	0
Arch (Green stim)
	Left brain			Right brain			Total of left and right brain			Percentage of DP%（Total of left and right）
ID	LPERK	LGFP	LDP	RPERK	RGFP	RDP	PERK	GFP	DP	DP/GFP
C2				17	73	7	17	73	7	9.58904
C7	3	177	3				3	177	3	1.69492
C8				87	210	1	87	210	1	0.47619
CS1	19	5	0				19	5	0	0
